# Supplementary material for: High-throughput sequencing of bronchoalveolar lavage fluid confirms pulmonary paragonimiasis: A case report
Source: Medicine (Baltimore). 2025 Oct 24;104(43):e45261. doi: 10.1097/MD.0000000000045261 (PMC12558300; doi:10.1097/MD.0000000000045261)
Supplement: Supplementary file 2 [file medi-104-e45261-s002.xlsx]

## Sheet: Sheet1
Table 1 Timeline.
Date	Key Event	Diagnostics/Treatment	Outcomes
2023-01-09	Presentation: Cough, expectoration >15 days Labs: WBC 13.2×10⁹/L, Eosinophils 6.64×10⁹/L CT: Right hydropneumothorax (30% lung compression)	viral pneumonia Antivirals/symptom management	Improved, discharged
2023-06-09	Presentation: Cough, expectoration 4 days Labs: WBC 9.22×10⁹/L, Eosinophils 2.16×10⁹/L CT: RUL patchy consolidation Bronchoscopy: BALF-NGS (-)	Pneumonia therapy	Improved, discharged
2023-09-10	Presentation: Intermittent cough, hemoptysis >1 month Labs: WBC 6.66×10⁹/L, Eosinophils 0.57×10⁹/L CTA: RUL apical cavity Bronchoscopy: BALF-NGS (-), GM 989.33 pg/mL	Pulmonary fungal disease + antifungals	Persistent hemoptysis
2024-05-13	Presentation: Acute hemoptysis 1 week Labs: WBC normal, Eosinophils 0.77×10⁹/L CT: Thickened RUL cavity wall TB workup: Xpert/T-SPOT/bronchoscopy (-)	Suspected Diagnosis: Tuberculosis	No TB confirmation
2024-10-30	Presentation: Recurrent cough, expectoration, hemoptysis >6 months Labs: WBC 6.80×10⁹/L, Eosinophils 0.38×10⁹/L BALF-NGS: Paragonimus westermani (6 reads) Paragonimus eggs in sputum (3rd test) CT: RUL cavity → nodule; New LUL nodule Exposure: Raw crab consumption in Guizhou (Jun 2022)	Definitive Diagnosis: Paragonimiasis Praziquantel 0.2g TID ×3 days,repeated after 1 week	No cough/hemoptysis
2025-02-13	Labs: Eosinophil count normalized CT :No new lesions，Left upper lobe (LUL) nodule resolved Right upper lobe (RUL) cavity: peripheral exudation significantly absorbed	Definitive Diagnosis: Paragonimiasis	Asymptomatic at 4 months
RUL:right upper lobe,LUL: left upper lobe,Xpert:Xpert MTB,T-SPOT:T-Spot Tuberculosis,BALF-NGS:bronchoalveolar lavage fluid next-generation sequencing,GM: galactomannan,TB:tuberculosis.
